# Supplementary material for: The Safety of Abiraterone Acetate in Patients with Metastatic Castration-Resistant Prostate Cancer: An Individual-Participant Data Meta-Analysis Based on 14 Randomized Clinical Trials
Source: Cancers (Basel). 2025 Aug 23;17(17):2747. doi: 10.3390/cancers17172747 (PMC12427571; doi:10.3390/cancers17172747)
Supplement: Supplementary file 1 [file cancers-17-02747-s001.zip]

Archive with 3 entries (3 files):
- Figure_S1.tif
- Figure_S2.tif
- PRISMA+IPD+checklist.pdf
